# Supplementary material for: A new synonym for Zelia Robineau-Desvoidy, 1830 (Diptera, Tachinidae), the genus Opsozelia Townsend, 1919, with the description of three new species
Source: Zookeys. 2019 Oct 14;880:113–33. doi: 10.3897/zookeys.880.35482 (PMC6803352; doi:10.3897/zookeys.880.35482)
Supplement: XML Treatment for Zelia [file zookeys.880.35482-treatment1.xml]

<!DOCTYPE tp:taxon-treatment
  PUBLIC "-//TaxonX//DTD Taxonomic Treatment Publishing DTD v0 20100105//EN" "tax-treatment-NSO.dtd">
<tp:taxon-treatment xmlns:tp="http://www.plazi.org/taxpub"><tp:treatment-meta><kwd-group><label>Taxon classification</label><kwd><named-content xmlns:xlink="http://www.w3.org/1999/xlink" content-type="kingdom">Animalia</named-content></kwd><kwd><named-content xmlns:xlink="http://www.w3.org/1999/xlink" content-type="order">Diptera</named-content></kwd><kwd><named-content xmlns:xlink="http://www.w3.org/1999/xlink" content-type="family">Tachinidae</named-content></kwd></kwd-group><mixed-citation publication-type="journal"><person-group><name><surname>Dios</surname><given-names>Rodrigo de Vilhena Perez</given-names></name><name><surname>de Santis</surname><given-names>Marcelo Domingos</given-names></name></person-group><article-title>A new synonym for <italic><tp:taxon-name><tp:taxon-name-part taxon-name-part-type="genus" reg="Zelia">Zelia</tp:taxon-name-part></tp:taxon-name></italic> Robineau-Desvoidy, 1830 (<tp:taxon-name><tp:taxon-name-part taxon-name-part-type="order">Diptera</tp:taxon-name-part></tp:taxon-name>, <tp:taxon-name><tp:taxon-name-part taxon-name-part-type="family">Tachinidae</tp:taxon-name-part></tp:taxon-name>), the genus <tp:taxon-name><tp:taxon-name-part taxon-name-part-type="genus" reg="Opsozelia">Opsozelia</tp:taxon-name-part></tp:taxon-name> Townsend, 1919, with the description of three new species</article-title><source>Zookeys</source><day>14</day><month>10</month><year>2019</year><volume>880</volume><fpage>113</fpage><lpage>133</lpage><pub-id pub-id-type="doi">10.3897/zookeys.880.35482</pub-id></mixed-citation></tp:treatment-meta><tp:nomenclature><label>Genus</label><tp:taxon-name><object-id xmlns:xlink="http://www.w3.org/1999/xlink" content-type="arpha" xlink:type="simple">9CB827D1-A226-5895-B69C-78F765E7E59E</object-id>
              <tp:taxon-name-part taxon-name-part-type="genus" reg="Zelia">Zelia</tp:taxon-name-part>
            </tp:taxon-name><tp:taxon-authority>Robineau-Desvoidy, 1830</tp:taxon-authority><tp:nomenclature-citation-list><tp:nomenclature-citation><tp:taxon-name>
                <tp:taxon-name-part taxon-name-part-type="genus" reg="Zelia">Zelia</tp:taxon-name-part>
              </tp:taxon-name><comment>Robineau-Desvoidy, 1830: 314. Type species: <tp:taxon-name><tp:taxon-name-part taxon-name-part-type="genus" reg="Zelia">Zelia</tp:taxon-name-part> <tp:taxon-name-part taxon-name-part-type="species" reg="rostrata">rostrata</tp:taxon-name-part></tp:taxon-name> Robineau-Desvoidy, 1830 (= <tp:taxon-name><tp:taxon-name-part taxon-name-part-type="genus" reg="Dexia">Dexia</tp:taxon-name-part> <tp:taxon-name-part taxon-name-part-type="species" reg="vertebrata">vertebrata</tp:taxon-name-part></tp:taxon-name> Say, 1829), by subsequent designation of Coquillett, 1910: 621.</comment></tp:nomenclature-citation><tp:nomenclature-citation><tp:taxon-name>
                <tp:taxon-name-part taxon-name-part-type="genus" reg="Leptoda">Leptoda</tp:taxon-name-part>
              </tp:taxon-name><comment>van der Wulp, 1885: 196. Type species: <tp:taxon-name><tp:taxon-name-part taxon-name-part-type="genus" reg="Dexia">Dexia</tp:taxon-name-part> <tp:taxon-name-part taxon-name-part-type="species" reg="gracilis">gracilis</tp:taxon-name-part></tp:taxon-name> Wiedemann, 1830 (= <tp:taxon-name><tp:taxon-name-part taxon-name-part-type="genus" reg="Dexia">Dexia</tp:taxon-name-part> <tp:taxon-name-part taxon-name-part-type="species" reg="vertebrata">vertebrata</tp:taxon-name-part></tp:taxon-name> Say, 1829), by subsequent designation of van der Wulp, 1891: 250.</comment></tp:nomenclature-citation><tp:nomenclature-citation><tp:taxon-name>
                <tp:taxon-name-part taxon-name-part-type="genus" reg="Melaleuca">Melaleuca</tp:taxon-name-part>
              </tp:taxon-name><comment>van der Wulp, 1891: 213. Type species: <tp:taxon-name><tp:taxon-name-part taxon-name-part-type="genus" reg="Melaleuca">Melaleuca</tp:taxon-name-part> <tp:taxon-name-part taxon-name-part-type="species" reg="spectabilis">spectabilis</tp:taxon-name-part></tp:taxon-name> van der Wulp, by subsequent monotypy of van der Wulp, 1891: 247.</comment></tp:nomenclature-citation><tp:nomenclature-citation><tp:taxon-name>
                <tp:taxon-name-part taxon-name-part-type="genus" reg="Metadexia">Metadexia</tp:taxon-name-part>
              </tp:taxon-name><comment>Coquillett, 1899: 220. Type species: <tp:taxon-name><tp:taxon-name-part taxon-name-part-type="genus" reg="Metadexia">Metadexia</tp:taxon-name-part> <tp:taxon-name-part taxon-name-part-type="species" reg="tricolor">tricolor</tp:taxon-name-part></tp:taxon-name> Coquillett, 1899, by monotypy.</comment></tp:nomenclature-citation><tp:nomenclature-citation><tp:taxon-name>
                <tp:taxon-name-part taxon-name-part-type="genus" reg="Euzelia">Euzelia</tp:taxon-name-part>
              </tp:taxon-name><comment>Townsend, 1915: 23. Type species: <tp:taxon-name><tp:taxon-name-part taxon-name-part-type="genus" reg="Zelia">Zelia</tp:taxon-name-part> <tp:taxon-name-part taxon-name-part-type="species" reg="wildermuthii">wildermuthii</tp:taxon-name-part></tp:taxon-name> Walton, 1914, by original designation.</comment></tp:nomenclature-citation><tp:nomenclature-citation><tp:taxon-name>
                  <tp:taxon-name-part taxon-name-part-type="genus" reg="Minthozelia">Minthozelia</tp:taxon-name-part>
                </tp:taxon-name><comment><!--PageBreak -->
                 Townsend, 1919: 556. Type species: <tp:taxon-name><tp:taxon-name-part taxon-name-part-type="genus" reg="Minthozelia">Minthozelia</tp:taxon-name-part> <tp:taxon-name-part taxon-name-part-type="species" reg="montana">montana</tp:taxon-name-part></tp:taxon-name> Townsend, 1919, by original designation. </comment></tp:nomenclature-citation><tp:nomenclature-citation><tp:taxon-name>
                <tp:taxon-name-part taxon-name-part-type="genus" reg="Opsozelia">Opsozelia</tp:taxon-name-part>
              </tp:taxon-name><comment>Townsend, 1919: 557. Type species: <tp:taxon-name><tp:taxon-name-part taxon-name-part-type="genus" reg="Opsozelia">Opsozelia</tp:taxon-name-part> <tp:taxon-name-part taxon-name-part-type="species" reg="discalis">discalis</tp:taxon-name-part></tp:taxon-name> Townsend, 1919 (= <tp:taxon-name><tp:taxon-name-part taxon-name-part-type="genus" reg="Musca">Musca</tp:taxon-name-part> <tp:taxon-name-part taxon-name-part-type="species" reg="lateralis">lateralis</tp:taxon-name-part></tp:taxon-name> Fabricius, 1805), by original designation, <bold>syn. nov.</bold></comment></tp:nomenclature-citation></tp:nomenclature-citation-list></tp:nomenclature><tp:treatment-sec sec-type="notes" id="SECID0EOLAE"><title>Notes.</title><p>The genus <italic><tp:taxon-name><tp:taxon-name-part taxon-name-part-type="genus" reg="Zelia">Zelia</tp:taxon-name-part></tp:taxon-name></italic> is a group with 19 valid species at present. This study began as a revision of the previously valid genus <italic><tp:taxon-name><tp:taxon-name-part taxon-name-part-type="genus" reg="Opsozelia">Opsozelia</tp:taxon-name-part></tp:taxon-name></italic>, but later it was recognized as a synonym of <italic><tp:taxon-name><tp:taxon-name-part taxon-name-part-type="genus" reg="Zelia">Zelia.</tp:taxon-name-part></tp:taxon-name></italic> Since the original intent of this study was not to revise <italic><tp:taxon-name><tp:taxon-name-part taxon-name-part-type="genus" reg="Zelia">Zelia</tp:taxon-name-part></tp:taxon-name></italic>, we were not able to examine all <italic><tp:taxon-name><tp:taxon-name-part taxon-name-part-type="genus" reg="Zelia">Zelia</tp:taxon-name-part></tp:taxon-name></italic> species. Therefore, we cannot provide a full description for the genus. Instead, we provide a small diagnosis for the genus, as well as some features for the <tp:taxon-name><tp:taxon-name-part taxon-name-part-type="tribe">Dexiini</tp:taxon-name-part></tp:taxon-name>, modifying what was stated by <xref ref-type="bibr" rid="B19">Thompson (1963)</xref> and <xref ref-type="bibr" rid="B10">Mesnil (1980)</xref>. The species of <italic><tp:taxon-name><tp:taxon-name-part taxon-name-part-type="genus" reg="Zelia">Zelia</tp:taxon-name-part></tp:taxon-name></italic> with at least two discal setae on abdominal tergites III and IV (i.e., members of the <italic><tp:taxon-name><tp:taxon-name-part taxon-name-part-type="genus" reg="Zelia">Z.</tp:taxon-name-part> <tp:taxon-name-part taxon-name-part-type="species" reg="discalis">discalis</tp:taxon-name-part></tp:taxon-name></italic> species group), are then revised.</p></tp:treatment-sec><tp:treatment-sec sec-type="diagnosis" id="SECID0EWNAE"><title>Diagnosis.</title><p><italic><tp:taxon-name><tp:taxon-name-part taxon-name-part-type="genus" reg="Zelia">Zelia</tp:taxon-name-part></tp:taxon-name></italic> shares with <tp:taxon-name><tp:taxon-name-part taxon-name-part-type="tribe">Dexiini</tp:taxon-name-part></tp:taxon-name> the following characters that, simultaneously, differs from other <tp:taxon-name><tp:taxon-name-part taxon-name-part-type="family">Tachinidae</tp:taxon-name-part></tp:taxon-name>: compound eye bare (except for <italic><tp:taxon-name><tp:taxon-name-part taxon-name-part-type="genus" reg="Callotroxis">Callotroxis</tp:taxon-name-part></tp:taxon-name></italic> Aldrich, 1929 and <italic><tp:taxon-name><tp:taxon-name-part taxon-name-part-type="genus" reg="Huascarodexia">Huascarodexia</tp:taxon-name-part></tp:taxon-name></italic> Townsend, 1919). Front narrow and without orbital setae in male, broad and with one proclinate orbital seta in female. Lunula bare. Frontal setae, forwardly directed or crossed, anteriorly reaching external angle of lunula, or slightly in front of it, but never descending to parafacial (except in <italic><tp:taxon-name><tp:taxon-name-part taxon-name-part-type="genus" reg="Psecacera">Psecacera</tp:taxon-name-part></tp:taxon-name></italic> Bigot, 1880, <italic><tp:taxon-name><tp:taxon-name-part taxon-name-part-type="genus" reg="Morphodexia">Morphodexia</tp:taxon-name-part></tp:taxon-name></italic> Townsend, 1931 and <italic><tp:taxon-name><tp:taxon-name-part taxon-name-part-type="genus" reg="Dasyuromyia">Dasyuromyia</tp:taxon-name-part></tp:taxon-name></italic> Bigot, 1885). Facial carina absent. Antenna short, inserted at level or below half of compound eye height, thickened only at its base, often pubescent or plumose. Thorax with scutellum with decussate (rarely parallel) apical setae, normally without lateral setae. Abdominal sternites usually completely covered by ventrolateral margins of corresponding tergites.</p><p><italic><tp:taxon-name><tp:taxon-name-part taxon-name-part-type="genus" reg="Zelia">Zelia</tp:taxon-name-part></tp:taxon-name></italic> differs from other <tp:taxon-name><tp:taxon-name-part taxon-name-part-type="tribe">Dexiini</tp:taxon-name-part></tp:taxon-name> genera by the following combination of characters: Head silver pruinose (golden pruinose in <italic><tp:taxon-name><tp:taxon-name-part taxon-name-part-type="genus" reg="Myiomima">Myiomima</tp:taxon-name-part></tp:taxon-name></italic> Brauer &amp; Bergenstamm, 1889). Pedicel with one long seta and various setulae on its surface (in <italic><tp:taxon-name><tp:taxon-name-part taxon-name-part-type="genus" reg="Neozelia">Neozelia</tp:taxon-name-part></tp:taxon-name></italic> Guimarães, 1975 with a tuft of long setulae). Postpedicel long, compressed laterally. Arista long plumose (bare in <italic><tp:taxon-name><tp:taxon-name-part taxon-name-part-type="genus" reg="Psecacera">Psecacera</tp:taxon-name-part></tp:taxon-name></italic>). Facial carina absent (e.g., present in <italic><tp:taxon-name><tp:taxon-name-part taxon-name-part-type="genus" reg="Platyrrhinodexia">Platyrrhinodexia</tp:taxon-name-part></tp:taxon-name></italic> Townsend, 1927). Haustellum short, ca. 0.5× the head height (e.g., two or three times in <italic><tp:taxon-name><tp:taxon-name-part taxon-name-part-type="genus" reg="Prosenoides">Prosenoides</tp:taxon-name-part></tp:taxon-name></italic> Brauer &amp; Bergenstamm, 1891). Thorax with proepisternum and prosternum bare (e.g., setulose in <italic><tp:taxon-name><tp:taxon-name-part taxon-name-part-type="genus" reg="Tromodesiana">Tromodesiana</tp:taxon-name-part></tp:taxon-name></italic> Townsend, 1931). Intrapostalar seta absent. Scutellum with just regular setae (e.g., various upturned setae in <italic><tp:taxon-name><tp:taxon-name-part taxon-name-part-type="genus" reg="Tropidopsiomorpha">Tropidopsiomorpha</tp:taxon-name-part></tp:taxon-name></italic> Townsend, 1927). Wing hyaline (smoky in in <italic><tp:taxon-name><tp:taxon-name-part taxon-name-part-type="genus" reg="Yahuarmayoia">Yahuarmayoia</tp:taxon-name-part></tp:taxon-name></italic> Townsend, 1927; with maculae in <italic><tp:taxon-name><tp:taxon-name-part taxon-name-part-type="genus" reg="Scotiptera">Scotiptera</tp:taxon-name-part></tp:taxon-name></italic> Macquart, 1835). Costal spine undeveloped. Abdomen strongly pointed apically, especially in male (in <italic><tp:taxon-name><tp:taxon-name-part taxon-name-part-type="genus" reg="Yahuarmayoia">Yahuarmayoia</tp:taxon-name-part></tp:taxon-name></italic> and <italic><tp:taxon-name><tp:taxon-name-part taxon-name-part-type="genus" reg="Zelia">Z.</tp:taxon-name-part> <tp:taxon-name-part taxon-name-part-type="species" reg="discalis">discalis</tp:taxon-name-part></tp:taxon-name></italic> species group is broad, excluding <italic><tp:taxon-name><tp:taxon-name-part taxon-name-part-type="genus" reg="Zelia">Z.</tp:taxon-name-part> <tp:taxon-name-part taxon-name-part-type="species" reg="formosa">formosa</tp:taxon-name-part></tp:taxon-name></italic> sp. nov.). Male abdomen somewhat elongate (not elongate in <italic><tp:taxon-name><tp:taxon-name-part taxon-name-part-type="genus" reg="Ophirodexia">Ophirodexia</tp:taxon-name-part></tp:taxon-name></italic> Townsend, 1911). Abdominal tergites with just one row of setae (e.g., in <italic><tp:taxon-name><tp:taxon-name-part taxon-name-part-type="genus" reg="Hystrichodexia">Hystrichodexia</tp:taxon-name-part></tp:taxon-name></italic> Röder, 1886, two or three rows of discal setae). Tergite IV with three to five discals or without discals (e.g., with discal setae in sytergite I+II to V in <italic><tp:taxon-name><tp:taxon-name-part taxon-name-part-type="genus" reg="Ptilodexia">Ptilodexia</tp:taxon-name-part></tp:taxon-name></italic>).</p><p>Justification for the synonymy of <italic><tp:taxon-name><tp:taxon-name-part taxon-name-part-type="genus" reg="Opsozelia">Opsozelia</tp:taxon-name-part></tp:taxon-name></italic> with <italic><tp:taxon-name><tp:taxon-name-part taxon-name-part-type="genus" reg="Zelia">Zelia</tp:taxon-name-part></tp:taxon-name></italic> and the <italic><tp:taxon-name><tp:taxon-name-part taxon-name-part-type="genus" reg="Zelia">Z.</tp:taxon-name-part> <tp:taxon-name-part taxon-name-part-type="species" reg="discalis">discalis</tp:taxon-name-part></tp:taxon-name></italic> group of species with at least two discal setae on tergites III and IV:</p><!--PageBreak --><p>All of the examined species of the <italic><tp:taxon-name><tp:taxon-name-part taxon-name-part-type="genus" reg="Zelia">Z.</tp:taxon-name-part> <tp:taxon-name-part taxon-name-part-type="species" reg="discalis">discalis</tp:taxon-name-part></tp:taxon-name></italic> species group are similar to <italic><tp:taxon-name><tp:taxon-name-part taxon-name-part-type="genus" reg="Zelia">Zelia</tp:taxon-name-part></tp:taxon-name></italic> species, including the terminalia. These species do not present any outstanding morphological features that justify a separate genus. However, considering the difficulty in identifying the Neotropical <tp:taxon-name><tp:taxon-name-part taxon-name-part-type="tribe">Dexiini</tp:taxon-name-part></tp:taxon-name> and <italic><tp:taxon-name><tp:taxon-name-part taxon-name-part-type="genus" reg="Zelia">Zelia</tp:taxon-name-part></tp:taxon-name></italic> species, we keep maintain species in their own species group for identification purposes. These species are easily recognized among other <italic><tp:taxon-name><tp:taxon-name-part taxon-name-part-type="genus" reg="Zelia">Zelia</tp:taxon-name-part></tp:taxon-name></italic> by the presence of at least two discal setae on abdominal tergites III and IV (other <italic><tp:taxon-name><tp:taxon-name-part taxon-name-part-type="genus" reg="Zelia">Zelia</tp:taxon-name-part></tp:taxon-name></italic> species without discal setae on these tergites).</p></tp:treatment-sec><tp:treatment-sec sec-type="Description of the Zelia discalis species group" id="SECID0EZVAE"><title>Description of the <italic><tp:taxon-name><tp:taxon-name-part taxon-name-part-type="genus" reg="Zelia">Zelia</tp:taxon-name-part> <tp:taxon-name-part taxon-name-part-type="species" reg="discalis">discalis</tp:taxon-name-part></tp:taxon-name></italic> species group</title><p>Male holoptic and female dichoptic. Compound eye bare. Frontal vitta and ocellar triangle dark brown. Head light yellow to tawny, covered entirely with silver pruinosity. Minute proclinate setae on fronto-orbital plate. Parafacial bare. Ocellar setae proclinate and well differentiated from the adjacent setae; postocellar setae proclinate. Inner and outer vertical setae subparallel and convergent. No facial carina. Genal dilation with pale pruinosity and covered with black setulae. Facial ridge with small setulae near vibrissal insertion. Antenna inserted below middle of compound eye. Arista densely plumose. Strong and convergent vibrissae; four or five developed subvibrissal setae. Palpus cylindrical and a little clavate. Thorax brown to dark brown with silver or light golden pruinosity. Prescutum with four dark vittae, the two inner vittae thinner than the outer vittae. Prosternum and proepisternum bare. Notopleuron with two equal-sized setae. Two proepimeral setae. Two proepisternal setae. Three katepisternal setae, the lower one weaker. Postalar callus with two large and one smaller setae. Anepimeron with a single long seta. Anatergite bare. Katepimeron with setulae anteriorly. Costal spine absent. Vein M1 ending at wing margin close to tip. Abdomen conical, basally large and rounded, tapering to tip. Mid-dorsal depression on syntergite I+II reaching the posterior margin. Syntergite I+II and tergite III with one pair of median marginal setae. Tergite III and IV with 2–4 pairs of discal setae. Tergite IV with one row of median marginal setae and approximately ten discal seta decreasing in size anteriorly. Tergite V with one row each of marginal and discal setae. Sternites hidden. Male terminalia with cerci separated and pointed, larger basally. Surstylus broad, and usually rounded at tip, sometimes slightly pointed. Pregonite and postgonite fused as curved elongate structure, without a distinct separation; pregonite connected basally to the hypandrium by a membrane (sometimes thin, almost sclerotized). Epiphallus present, fused with basiphallus. Basiphallus varying in size. Distiphallus with extension of dorsal sclerite varying in size; dorsal sclerite ventrally serrulated; granular zone present, varying in size.</p></tp:treatment-sec><ref-list><ref id="B19"><mixed-citation xmlns:xlink="http://www.w3.org/1999/xlink" xlink:type="simple"><person-group><name name-style="western"><surname>Thompson</surname><given-names>WR</given-names></name></person-group> (<year>1963</year>) <article-title>The Tachinids of Trinidad. II. Echinomyiines, Dexiines, and allies.</article-title><source>Canadian Journal of Zoology</source><volume>41</volume>: <fpage>335</fpage>–<lpage>576</lpage>. <ext-link xlink:type="simple" ext-link-type="doi" xlink:href="10.1139/z63-029">https://doi.org/10.1139/z63-029</ext-link></mixed-citation></ref><ref id="B10"><mixed-citation xmlns:xlink="http://www.w3.org/1999/xlink" xlink:type="simple"><person-group><name name-style="western"><surname>Mesnil</surname><given-names>LP</given-names></name></person-group> (<year>1980</year>) 64f. <tp:taxon-name><tp:taxon-name-part taxon-name-part-type="subfamily">Dexiinae</tp:taxon-name-part></tp:taxon-name>. Die Fliegen der palaearktischen Region 9 (Lieferung 323), 1–52.</mixed-citation></ref></ref-list></tp:taxon-treatment>
