# Supplementary material for: A new synonym for Zelia Robineau-Desvoidy, 1830 (Diptera, Tachinidae), the genus Opsozelia Townsend, 1919, with the description of three new species
Source: Zookeys. 2019 Oct 14;880:113–33. doi: 10.3897/zookeys.880.35482 (PMC6803352; doi:10.3897/zookeys.880.35482)
Supplement: XML Treatment for Zelia discalis [file zookeys.880.35482-treatment2.xml]

<!DOCTYPE tp:taxon-treatment
  PUBLIC "-//TaxonX//DTD Taxonomic Treatment Publishing DTD v0 20100105//EN" "tax-treatment-NSO.dtd">
<tp:taxon-treatment xmlns:tp="http://www.plazi.org/taxpub"><tp:treatment-meta><kwd-group><label>Taxon classification</label><kwd><named-content xmlns:xlink="http://www.w3.org/1999/xlink" content-type="kingdom">Animalia</named-content></kwd><kwd><named-content xmlns:xlink="http://www.w3.org/1999/xlink" content-type="order">Diptera</named-content></kwd><kwd><named-content xmlns:xlink="http://www.w3.org/1999/xlink" content-type="family">Tachinidae</named-content></kwd></kwd-group><mixed-citation publication-type="journal"><person-group><name><surname>Dios</surname><given-names>Rodrigo de Vilhena Perez</given-names></name><name><surname>de Santis</surname><given-names>Marcelo Domingos</given-names></name></person-group><article-title>A new synonym for <italic><tp:taxon-name><tp:taxon-name-part taxon-name-part-type="genus" reg="Zelia">Zelia</tp:taxon-name-part></tp:taxon-name></italic> Robineau-Desvoidy, 1830 (<tp:taxon-name><tp:taxon-name-part taxon-name-part-type="order">Diptera</tp:taxon-name-part></tp:taxon-name>, <tp:taxon-name><tp:taxon-name-part taxon-name-part-type="family">Tachinidae</tp:taxon-name-part></tp:taxon-name>), the genus <tp:taxon-name><tp:taxon-name-part taxon-name-part-type="genus" reg="Opsozelia">Opsozelia</tp:taxon-name-part></tp:taxon-name> Townsend, 1919, with the description of three new species</article-title><source>Zookeys</source><day>14</day><month>10</month><year>2019</year><volume>880</volume><fpage>113</fpage><lpage>133</lpage><pub-id pub-id-type="doi">10.3897/zookeys.880.35482</pub-id></mixed-citation></tp:treatment-meta><tp:nomenclature><tp:taxon-name><object-id xmlns:xlink="http://www.w3.org/1999/xlink" content-type="arpha" xlink:type="simple">E8BC6A89-2CBC-586C-A01E-57A8CF909A23</object-id>
              <tp:taxon-name-part taxon-name-part-type="genus" reg="Zelia">Zelia</tp:taxon-name-part>
              <tp:taxon-name-part taxon-name-part-type="species" reg="discalis">discalis</tp:taxon-name-part>
            </tp:taxon-name><tp:taxon-authority>(Townsend, 1919)</tp:taxon-authority><xref ref-type="fig" rid="F1">Figs 1</xref><xref ref-type="fig" rid="F7">, 7 A–C</xref><tp:nomenclature-citation-list><tp:nomenclature-citation><tp:taxon-name>
                  <tp:taxon-name-part taxon-name-part-type="genus" reg="Opsozelia">Opsozelia</tp:taxon-name-part> <tp:taxon-name-part taxon-name-part-type="species" reg="discalis">discalis</tp:taxon-name-part></tp:taxon-name><comment>Townsend, 1919: 557. Holotype ♂ (<named-content xmlns:xlink="http://www.w3.org/1999/xlink" content-type="dwc:institutional_code" xlink:type="simple">USNM</named-content>; examined). Type locality: Guyana, Bartica, Kartabo.</comment></tp:nomenclature-citation></tp:nomenclature-citation-list></tp:nomenclature><tp:treatment-sec sec-type="type material" id="SECID0EO4AE"><title>Type material examined.</title><p>Holotype ♂: “Bartica, BG / VII.10.1901” “Type No. / 22237 / U.S.N.M.” “Opsozelia / discalis / ♂ T. Det CHTT”.</p></tp:treatment-sec><tp:treatment-sec sec-type="material" id="SECID0ED5AE"><title>Additional material examined.</title><p>Suriname: [unreadable label], 1 ♂, 4.xi.1942 (<named-content xmlns:xlink="http://www.w3.org/1999/xlink" content-type="dwc:institutional_code" xlink:type="simple">MZSP</named-content>); Brasil: <italic>Pará</italic>, Oriximiná, Rio Cumina, Cachoeira da Paciência, 1 ♂, 8.x.1936, Almeida col. (<named-content xmlns:xlink="http://www.w3.org/1999/xlink" content-type="dwc:institutional_code" xlink:type="simple">MZSP</named-content>); <italic>São Paulo</italic>, São Paulo, Alto da Serra, 1 ♂, ii.1926 R. Spitz col. (<named-content xmlns:xlink="http://www.w3.org/1999/xlink" content-type="dwc:institutional_code" xlink:type="simple">MZSP</named-content>); Cantareira, Horto Florestal, 1 ♂, L. Travassos col. (<named-content xmlns:xlink="http://www.w3.org/1999/xlink" content-type="dwc:institutional_code" xlink:type="simple">MZSP</named-content>); <italic>Santa Catarina</italic>, Nova Teutônia, 27 ♂, i.1966, 8 ♂, ii.1966, 3 ♂, iv.1966, 2 ♂, x.1966, 1 ♂, xii.1970, F. Plaumann col. (<named-content xmlns:xlink="http://www.w3.org/1999/xlink" content-type="dwc:institutional_code" xlink:type="simple">MZSP</named-content>); Paraguay: Amambay, Caballera, 1 ♂, 23–25.xi.1971 (<named-content xmlns:xlink="http://www.w3.org/1999/xlink" content-type="dwc:institutional_code" xlink:type="simple">MZSP</named-content>).</p></tp:treatment-sec><tp:treatment-sec sec-type="diagnosis" id="SECID0EQ6AE"><title>Diagnosis.</title><p>Frontal vitta width, in the narrowest point, narrower than ocellar triangle; postpedicel entirely yellow to orange; halter entirely pale yellow-tawny.</p></tp:treatment-sec><tp:treatment-sec sec-type="description" id="SECID0EV6AE"><title>Description.</title><p><bold><italic>Body length</italic></bold>: 12.0 mm.</p><p><bold><italic>Coloration</italic></bold>: Occiput with long and pale setulae. Antenna yellow to orange. Palpus yellow-orange. Thorax with postscutum with four dark vittae, the inner vittae half the length of the outer, neither reaching the scutellum. Scutellum dark brown, with pale pruinosity posteriorly. Subscutellum with pale pruinosity. Wing hyaline, slightly light brown along the veins. Calypteres white-pale translucent. Halter pale yellow-tawny. Posterior spiracle light brown. Legs brown to tawny with silver pruinosity on coxae and femora; tarsi darker. Claws brown with tip darker. Abdomen pale yellow, with median brown longitudinal vitta covering syntergite I+II, continuing along the middle of the abdomen and ending at the middle of tergite V; posterior margin of tergite IV and tergite V reddish brown; posterolateral margins of tergites III, IV, and V with a brown spot.</p><fig id="F1" position="float" orientation="portrait"><object-id xmlns:xlink="http://www.w3.org/1999/xlink" content-type="doi" xlink:type="simple">10.3897/zookeys.880.35482.figure1</object-id><object-id xmlns:xlink="http://www.w3.org/1999/xlink" content-type="arpha" xlink:type="simple">5C7137BF-7684-5207-9A7C-B93F479F4202</object-id><label>Figure 1.</label><caption><p><italic><tp:taxon-name><tp:taxon-name-part taxon-name-part-type="genus" reg="Zelia">Zelia</tp:taxon-name-part> <tp:taxon-name-part taxon-name-part-type="species" reg="discalis">discalis</tp:taxon-name-part></tp:taxon-name></italic>, holotype, male. <bold>A</bold> Dorsal habitus <bold>B</bold> lateral habitus <bold>C</bold> head frontal <bold>D</bold> head lateral. Scale bars: 1 mm.</p></caption><graphic xmlns:xlink="http://www.w3.org/1999/xlink" xlink:href="zookeys-880-113-g001.jpg" position="float" orientation="portrait" xlink:type="simple" id="oo_346641.jpg"><uri content-type="original_file" xlink:type="simple">https://binary.pensoft.net/fig/346641</uri></graphic></fig><p><bold><italic>Head</italic></bold>: Frontal vitta at its widest point approx. as wide as the vertex in dorsal view. Frontal vitta, in the narrowest point, narrower than ocellar triangle. Fronto-orbital plate 17 pairs of proclinate setae minute proclinate setae; narrower than frontal-vitta and parafacial. Ocellar setae proclinate divergent. Orbital plate with three setulae. Postpedicel slender, 3× the combined length of scape and pedicel; arista plumose with two <!--PageBreak -->or three dorsal and one ventral rows; length of longest cilia ca. 7× basal width of arista. Facial ridge with ten or eleven setulae on lower third. Lower facial margin protruding, and visible in profile. Vibrissa long, inserted above lower facial margin. Prementum as long as palpus. Labella developed, little longer than 0.5× the prementum.</p><p><bold><italic>Thorax</italic></bold>: Acrostichals 2+2. Dorsocentral 3+3. Intra-alar 1+2, first post-sutural weak; intra-postalar absent. Supra-alar 2+3, first post-sutural weak. Postpronotal lobe with four setae, three forming an anterior row and one posterior. Anepisternum with eight strong setae and two upwardly directed setulae anteriorly. Scutellum with one basal, one lateral, one weak subapical, one apical and one discal pairs of setae.</p><p><bold><italic>Wing</italic></bold>: Base of R dorsally and ventrally setulose. M vein bent forward to R<sub>4+5</sub>, forming an angle slightly smaller than 90°, and convex after bend.</p><p><bold><italic>Legs</italic></bold>: Fore coxa with many setae anteriorly; fore femur with dorsal and posteroventral rows of setae; fore tibia with two posterior setae and row of shorter anterodorsal setae. Mid femur with three posteroventral basal setae, three dorsal to posterodorsal preapical setae; mid tibia with one anteroventral median seta, two anterior median setae and two posterior median setae. Hind femur with three anteroventral setae on basal half and three ventral setae on basal half and with row of anterodorsal setae; one posterodorsal preapical setae; hind tibia with two anterior median, two anteroventral median and two posterodorsal median setae. Claws straight with the tip curved.</p><p><bold><italic>Abdomen</italic></bold>: Syntergite I+II without pair of median margin setae. Tergite III with three discal setae decreasing in size anteriorly one median marginal seta and one lateral marginal seta. Tergite IV with four discal setae decreasing in size anteriorly a marginal row of median lateral. Ventral borders of tergites with a row of median setae.</p><p><bold><italic>Terminalia</italic></bold> (Fig. <xref ref-type="fig" rid="F7">7A–C</xref>): Tergite VI brown and segment VII+VIII brownish black with silver pruinosity. Surstyili in lateral view narrow, less than 2× the maximum cerci width; triangular shaped, narrow at the apex. Surstyli in posterior view without an expansion laterally. Apex of the hypandrium directed backwards. Middle bar subequal to the total length of the granular structure of distiphallus. Apex of distiphallus not curved.</p></tp:treatment-sec><tp:treatment-sec sec-type="Notes on type" id="SECID0E1CAG"><title>Notes on type.</title><p>Missing left vibrissa and right one broken in half. Missing right mid femur and so on; missing right trochanter and so on. Abdomen damaged, basally compressed and smashed, and with a rupture on the left side of tergite III.</p></tp:treatment-sec><tp:treatment-sec sec-type="variation" id="SECID0E6CAG"><title>Variation.</title><p>Orbital plate with 2–7 setulae. Intra-alar - 2+3. Supra-alar - 2+4.</p></tp:treatment-sec><tp:treatment-sec sec-type="distribution" id="SECID0EEDAG"><title>Distribution.</title><p>Suriname, Brazil (Pará, São Paulo and Santa Catarina states), and Paraguay (Amambay department).</p></tp:treatment-sec><tp:treatment-sec><!--Section generated to contain objects referenced in tp:taxon-treatment.--><fig id="F7" position="float" orientation="portrait"><object-id xmlns:xlink="http://www.w3.org/1999/xlink" content-type="doi" xlink:type="simple">10.3897/zookeys.880.35482.figure7</object-id><object-id xmlns:xlink="http://www.w3.org/1999/xlink" content-type="arpha" xlink:type="simple">D3248349-6932-5D68-8305-69D816B385AE</object-id><label>Figure 7.</label><caption><p>Male terminalia. <bold>A–C</bold><italic><tp:taxon-name><tp:taxon-name-part taxon-name-part-type="genus" reg="Zelia">Zelia</tp:taxon-name-part> <tp:taxon-name-part taxon-name-part-type="species" reg="discalis">discalis</tp:taxon-name-part></tp:taxon-name></italic><bold>A</bold> epandrium, cerci and surstylus in posterior view <bold>B</bold> epandrium, cerci and surstylus in lateral view <bold>C</bold> hypandrium, phallapodeme, gonites and aedeagus in lateral view. <bold>D–F</bold><tp:taxon-name><tp:taxon-name-part taxon-name-part-type="genus" reg="Zelia">Zelia</tp:taxon-name-part> <tp:taxon-name-part taxon-name-part-type="species" reg="magna">magna</tp:taxon-name-part></tp:taxon-name> sp. nov. <bold>D</bold> epandrium, cerci and surstylus in posterior view <bold>E</bold> epandrium, cerci and surstylus in lateral view <bold>F</bold> hypandrium, phallapodeme, gonites and aedeagus in lateral view. <bold>G–I</bold><italic><tp:taxon-name><tp:taxon-name-part taxon-name-part-type="genus" reg="Zelia">Zelia</tp:taxon-name-part> <tp:taxon-name-part taxon-name-part-type="species" reg="guimaraesi">guimaraesi</tp:taxon-name-part></tp:taxon-name></italic> sp. nov. <bold>G</bold> epandrium, cerci and surstylus in posterior view <bold>H</bold> epandrium, cerci and surstylus in lateral view <bold>I</bold> hypandrium, phallapodeme, gonites and aedeagus in lateral view. Scale bars: 0.5 mm.</p></caption><graphic xmlns:xlink="http://www.w3.org/1999/xlink" xlink:href="zookeys-880-113-g007.jpg" position="float" orientation="portrait" xlink:type="simple" id="oo_346647.jpg"><uri content-type="original_file" xlink:type="simple">https://binary.pensoft.net/fig/346647</uri></graphic></fig></tp:treatment-sec></tp:taxon-treatment>
