# Supplementary material for: A new synonym for Zelia Robineau-Desvoidy, 1830 (Diptera, Tachinidae), the genus Opsozelia Townsend, 1919, with the description of three new species
Source: Zookeys. 2019 Oct 14;880:113–33. doi: 10.3897/zookeys.880.35482 (PMC6803352; doi:10.3897/zookeys.880.35482)
Supplement: XML Treatment for Zelia magna [file zookeys.880.35482-treatment3.xml]

<!DOCTYPE tp:taxon-treatment
  PUBLIC "-//TaxonX//DTD Taxonomic Treatment Publishing DTD v0 20100105//EN" "tax-treatment-NSO.dtd">
<tp:taxon-treatment xmlns:tp="http://www.plazi.org/taxpub"><tp:treatment-meta><kwd-group><label>Taxon classification</label><kwd><named-content xmlns:xlink="http://www.w3.org/1999/xlink" content-type="kingdom">Animalia</named-content></kwd><kwd><named-content xmlns:xlink="http://www.w3.org/1999/xlink" content-type="order">Diptera</named-content></kwd><kwd><named-content xmlns:xlink="http://www.w3.org/1999/xlink" content-type="family">Tachinidae</named-content></kwd></kwd-group><mixed-citation publication-type="journal"><person-group><name><surname>Dios</surname><given-names>Rodrigo de Vilhena Perez</given-names></name><name><surname>de Santis</surname><given-names>Marcelo Domingos</given-names></name></person-group><article-title>A new synonym for <italic><tp:taxon-name><tp:taxon-name-part taxon-name-part-type="genus" reg="Zelia">Zelia</tp:taxon-name-part></tp:taxon-name></italic> Robineau-Desvoidy, 1830 (<tp:taxon-name><tp:taxon-name-part taxon-name-part-type="order">Diptera</tp:taxon-name-part></tp:taxon-name>, <tp:taxon-name><tp:taxon-name-part taxon-name-part-type="family">Tachinidae</tp:taxon-name-part></tp:taxon-name>), the genus <tp:taxon-name><tp:taxon-name-part taxon-name-part-type="genus" reg="Opsozelia">Opsozelia</tp:taxon-name-part></tp:taxon-name> Townsend, 1919, with the description of three new species</article-title><source>Zookeys</source><day>14</day><month>10</month><year>2019</year><volume>880</volume><fpage>113</fpage><lpage>133</lpage><pub-id pub-id-type="doi">10.3897/zookeys.880.35482</pub-id></mixed-citation></tp:treatment-meta><tp:nomenclature><tp:taxon-name><object-id xmlns:xlink="http://www.w3.org/1999/xlink" content-type="arpha" xlink:type="simple">B11D0891-C2BD-506C-BFC2-6B1CA4ADE54B</object-id>
              <tp:taxon-name-part taxon-name-part-type="genus" reg="Zelia">Zelia</tp:taxon-name-part>
              <tp:taxon-name-part taxon-name-part-type="species" reg="magna">magna</tp:taxon-name-part>
              <object-id xmlns:xlink="http://www.w3.org/1999/xlink" content-type="zoobank" xlink:type="simple">http://zoobank.org/7E6A133A-FF41-430E-A2C0-BFA6A9991577</object-id>
            </tp:taxon-name><tp:taxon-authority>Dios &amp; de Santis</tp:taxon-authority><tp:taxon-status xmlns:xlink="http://www.w3.org/1999/xlink" xlink:type="simple">sp. nov.</tp:taxon-status><xref ref-type="fig" rid="F2">Figs 2</xref><xref ref-type="fig" rid="F7">, 7 D–F</xref><!--PageBreak --></tp:nomenclature><tp:treatment-sec sec-type="type material" id="SECID0E2EAG"><title>Type material examined.</title><p><bold><italic>Holotype</italic></bold> ♂: BRAZIL: <italic>Rio de Janeiro</italic>, Nova Friburgo, Mury, xii.1980, Gred &amp; Guimarães leg. (<named-content xmlns:xlink="http://www.w3.org/1999/xlink" content-type="dwc:institutional_code" xlink:type="simple">MZSP</named-content>). Labelled as follows: “Mury, Nova Friburgo / Rio de Janeiro – Br. / xii.1980 / Gred &amp; Guimarães col.” [printed label]; “Zelia / magna<!--PageBreak --> sp. nov. / Dios &amp; Santis det. 2016” [handwriting/printed label]; “Holotipo” [red label]. Paratypes: BRAZIL: <italic>Rio de Janeiro</italic>, Itatiaia (700 m), 1 ♂, 3.iv.1928, J.F. Zikán col. (<named-content xmlns:xlink="http://www.w3.org/1999/xlink" content-type="dwc:institutional_code" xlink:type="simple">MZSP</named-content>); <italic>São Paulo</italic>, São Paulo, Horto Florestal, 1 ♂, 13.ii.1944, Ramalho col. (<named-content xmlns:xlink="http://www.w3.org/1999/xlink" content-type="dwc:institutional_code" xlink:type="simple">MZSP</named-content>).</p></tp:treatment-sec><tp:treatment-sec sec-type="diagnosis" id="SECID0EMGAG"><title>Diagnosis.</title><p>Thorax with scutellum with two pairs of discals; abdomen pale yellow, syntergite I+II with median brown rounded vitta; tergite III with small brownish black spot, at the insertion of the marginal median seta; tergite IV posterior margin with a triangular spot, covering approx. the posterior ¼; posterolateral margins of syntergite I+II and tergites III and IV with a brown spot; legs dark brown; light brown claws; tergite V, entirely brownish black, without pruinosity; tergite VI and segment VII+VIII brownish black; largest species of the genus.</p></tp:treatment-sec><tp:treatment-sec sec-type="description" id="SECID0ERGAG"><title>Description.</title><p><bold><italic>Body length</italic></bold>: 17.8 mm</p><p><bold><italic>Coloration</italic></bold>: Occiput with long and pale setulae. Antenna yellowish grey-dusted. Palpus yellow-orange. Thorax with postscutum with four dark vittae, the inner vittae half the length of the outer, neither reaching the scutellum. Scutellum dark brown, with pale pruinosity posteriorly. Subscutellum with pale pruinosity. Wing hyaline, <!--PageBreak -->slightly light brown along the veins. Calypteres slightly infuscated. Halter and posterior spiracle light brown. Legs brown with silver pruinosity on coxae and femora; tarsi darker. Claws brown with tip darker. Abdomen pale yellow, with median brown longitudinal vitta covering syntergite I+II, in tergite III a brownish black dot at the insertion of the median marginals, in tergite IV a brownish black triangular spot on the posterior region and in V; and tergite V entirely brownish black without pruinosity; posterolateral margin of tergite IV with a brown spot.</p><fig id="F2" position="float" orientation="portrait"><object-id xmlns:xlink="http://www.w3.org/1999/xlink" content-type="doi" xlink:type="simple">10.3897/zookeys.880.35482.figure2</object-id><object-id xmlns:xlink="http://www.w3.org/1999/xlink" content-type="arpha" xlink:type="simple">AD4376D0-DA2F-5830-ACF1-8F498B30C377</object-id><label>Figure 2.</label><caption><p><italic><tp:taxon-name><tp:taxon-name-part taxon-name-part-type="genus" reg="Zelia">Zelia</tp:taxon-name-part> <tp:taxon-name-part taxon-name-part-type="species" reg="magna">magna</tp:taxon-name-part></tp:taxon-name></italic> sp. nov., holotype, male. <bold>A</bold> Dorsal habitus <bold>B</bold> lateral habitus <bold>C</bold> head frontal <bold>D</bold> head lateral. Scale bars: 1 mm.</p></caption><graphic xmlns:xlink="http://www.w3.org/1999/xlink" xlink:href="zookeys-880-113-g002.jpg" position="float" orientation="portrait" xlink:type="simple" id="oo_346642.jpg"><uri content-type="original_file" xlink:type="simple">https://binary.pensoft.net/fig/346642</uri></graphic></fig><p><bold><italic>Head</italic></bold>: Frontal vitta at its widest point ca. 1.2× as wide as the vertex in dorsal view. Frontal vitta, in the narrowest point, equal to bigger width than ocellar triangle. Fronto-orbital plate with 20 pairs of proclinate setae; broader than frontal-vitta and parafacial. Width of parafacial measured between inner margin of compound eye and antennal insertion is 2× the height of gena. Postpedicel slender, 2× the combined length of scape and pedicel; arista plumose with two to three dorsal and one ventral rows; length of longest cilia ca. 7× basal width of arista. Facial ridge with 16–14 setulae on lower third. Lower facial margin protruding, and visible in profile. Vibrissa long, inserted above lower facial margin. Prementum shorter than palpus. Labella developed, ca. 0.4× the prementum.</p><p><bold><italic>Thorax</italic></bold>: Acrostichals 4+3. Dorsocentral 4+4. Intra-alar 2+3, first post-sutural weak; intra-postalar present. Supra-alar 2+3. Postpronotal lobe with five setae, four forming an anterior row and one posterior. Anepisternum with nine strong setae and two upward directed setulae anteriorly. Scutellum with one basal, one lateral, one weak subapical, one apical and two discal pairs of setae.</p><p><bold><italic>Wing</italic></bold>: Base of R dorsally and ventrally setulose. M vein bent forward to R<sub>4+5</sub>, forming an angle bigger than 90°, and convex after bend.</p><p><bold><italic>Legs</italic></bold>: Fore coxa with many setae anteriorly; fore femur with dorsal and posteroventral rows of setae; fore tibia with two posterior setae and row of shorter anterodorsal setae. Mid femur with three posteroventral basal setae, three dorsal to posterodorsal preapical setae; mid tibia with one anteroventral median seta, two anterior median setae and two posterior median setae. Hind femur with three anteroventral setae on basal half and three ventral setae on basal half and with row of anterodorsal setae; one posterodorsal preapical seta; hind tibia with two anterior median, two anteroventral median and two posterodorsal median setae. Claws straight with the tip curved.</p><p><bold><italic>Abdomen</italic></bold>: Syntergite I+II without pair of median margin setae. Tergite III with three discal setae increasing in size anteriorly, one median marginal seta and two lateral marginal setae. Tergite IV with four discal setae increasing in size anteriorly and a marginal row of setae.</p><p><bold><italic>Terminalia</italic></bold> (Figs <xref ref-type="fig" rid="F7">7 D–F</xref>): Tergite VI brown and segment VII+VIII brown to tawny with silver pruinosity. Surstyili in lateral view wide, more than 2× the maximum cerci width; triangular shaped, slightly rounded at the apex. Surstyli in posterior view with small expansion laterally. Apex of the hypandrium directed backwards. Middle bar slightly shorter than total length of the granular structure of distiphallus. Apex of distiphallus curved.</p></tp:treatment-sec><tp:treatment-sec sec-type="type locality" id="SECID0EVJAG"><title>Type locality.</title><p>Brazil, Rio de Janeiro, Nova Friburgo, Mury.</p><!--PageBreak --></tp:treatment-sec><tp:treatment-sec sec-type="distribution" id="SECID0E2JAG"><title>Distribution.</title><p>Brazil (Rio de Janeiro and São Paulo states).</p></tp:treatment-sec><tp:treatment-sec sec-type="etymology" id="SECID0EAKAG"><title>Etymology.</title><p>The name refers to the size of this species, being the biggest of the species group. “Magna” (Latin) = large.</p></tp:treatment-sec><tp:treatment-sec><!--Section generated to contain objects referenced in tp:taxon-treatment.--><fig id="F7" position="float" orientation="portrait"><object-id xmlns:xlink="http://www.w3.org/1999/xlink" content-type="doi" xlink:type="simple">10.3897/zookeys.880.35482.figure7</object-id><object-id xmlns:xlink="http://www.w3.org/1999/xlink" content-type="arpha" xlink:type="simple">D3248349-6932-5D68-8305-69D816B385AE</object-id><label>Figure 7.</label><caption><p>Male terminalia. <bold>A–C</bold><italic><tp:taxon-name><tp:taxon-name-part taxon-name-part-type="genus" reg="Zelia">Zelia</tp:taxon-name-part> <tp:taxon-name-part taxon-name-part-type="species" reg="discalis">discalis</tp:taxon-name-part></tp:taxon-name></italic><bold>A</bold> epandrium, cerci and surstylus in posterior view <bold>B</bold> epandrium, cerci and surstylus in lateral view <bold>C</bold> hypandrium, phallapodeme, gonites and aedeagus in lateral view. <bold>D–F</bold><tp:taxon-name><tp:taxon-name-part taxon-name-part-type="genus" reg="Zelia">Zelia</tp:taxon-name-part> <tp:taxon-name-part taxon-name-part-type="species" reg="magna">magna</tp:taxon-name-part></tp:taxon-name> sp. nov. <bold>D</bold> epandrium, cerci and surstylus in posterior view <bold>E</bold> epandrium, cerci and surstylus in lateral view <bold>F</bold> hypandrium, phallapodeme, gonites and aedeagus in lateral view. <bold>G–I</bold><italic><tp:taxon-name><tp:taxon-name-part taxon-name-part-type="genus" reg="Zelia">Zelia</tp:taxon-name-part> <tp:taxon-name-part taxon-name-part-type="species" reg="guimaraesi">guimaraesi</tp:taxon-name-part></tp:taxon-name></italic> sp. nov. <bold>G</bold> epandrium, cerci and surstylus in posterior view <bold>H</bold> epandrium, cerci and surstylus in lateral view <bold>I</bold> hypandrium, phallapodeme, gonites and aedeagus in lateral view. Scale bars: 0.5 mm.</p></caption><graphic xmlns:xlink="http://www.w3.org/1999/xlink" xlink:href="zookeys-880-113-g007.jpg" position="float" orientation="portrait" xlink:type="simple" id="oo_346647.jpg"><uri content-type="original_file" xlink:type="simple">https://binary.pensoft.net/fig/346647</uri></graphic></fig></tp:treatment-sec></tp:taxon-treatment>
