# Supplementary material for: A new synonym for Zelia Robineau-Desvoidy, 1830 (Diptera, Tachinidae), the genus Opsozelia Townsend, 1919, with the description of three new species
Source: Zookeys. 2019 Oct 14;880:113–33. doi: 10.3897/zookeys.880.35482 (PMC6803352; doi:10.3897/zookeys.880.35482)
Supplement: XML Treatment for Zelia formosa [file zookeys.880.35482-treatment5.xml]

<!DOCTYPE tp:taxon-treatment
  PUBLIC "-//TaxonX//DTD Taxonomic Treatment Publishing DTD v0 20100105//EN" "tax-treatment-NSO.dtd">
<tp:taxon-treatment xmlns:tp="http://www.plazi.org/taxpub"><tp:treatment-meta><kwd-group><label>Taxon classification</label><kwd><named-content xmlns:xlink="http://www.w3.org/1999/xlink" content-type="kingdom">Animalia</named-content></kwd><kwd><named-content xmlns:xlink="http://www.w3.org/1999/xlink" content-type="order">Diptera</named-content></kwd><kwd><named-content xmlns:xlink="http://www.w3.org/1999/xlink" content-type="family">Tachinidae</named-content></kwd></kwd-group><mixed-citation publication-type="journal"><person-group><name><surname>Dios</surname><given-names>Rodrigo de Vilhena Perez</given-names></name><name><surname>de Santis</surname><given-names>Marcelo Domingos</given-names></name></person-group><article-title>A new synonym for <italic><tp:taxon-name><tp:taxon-name-part taxon-name-part-type="genus" reg="Zelia">Zelia</tp:taxon-name-part></tp:taxon-name></italic> Robineau-Desvoidy, 1830 (<tp:taxon-name><tp:taxon-name-part taxon-name-part-type="order">Diptera</tp:taxon-name-part></tp:taxon-name>, <tp:taxon-name><tp:taxon-name-part taxon-name-part-type="family">Tachinidae</tp:taxon-name-part></tp:taxon-name>), the genus <tp:taxon-name><tp:taxon-name-part taxon-name-part-type="genus" reg="Opsozelia">Opsozelia</tp:taxon-name-part></tp:taxon-name> Townsend, 1919, with the description of three new species</article-title><source>Zookeys</source><day>14</day><month>10</month><year>2019</year><volume>880</volume><fpage>113</fpage><lpage>133</lpage><pub-id pub-id-type="doi">10.3897/zookeys.880.35482</pub-id></mixed-citation></tp:treatment-meta><tp:nomenclature><tp:taxon-name><object-id xmlns:xlink="http://www.w3.org/1999/xlink" content-type="arpha" xlink:type="simple">53099F28-9A8E-5D34-87CA-99AD67E5376E</object-id>
              <tp:taxon-name-part taxon-name-part-type="genus" reg="Zelia">Zelia</tp:taxon-name-part>
              <tp:taxon-name-part taxon-name-part-type="species" reg="formosa">formosa</tp:taxon-name-part>
              <object-id xmlns:xlink="http://www.w3.org/1999/xlink" content-type="zoobank" xlink:type="simple">http://zoobank.org/102D8C26-F10C-4852-BBC1-AD8C88E13D8F</object-id>
            </tp:taxon-name><tp:taxon-authority>Dios &amp; de Santis</tp:taxon-authority><tp:taxon-status xmlns:xlink="http://www.w3.org/1999/xlink" xlink:type="simple">sp. nov.</tp:taxon-status><xref ref-type="fig" rid="F5">Figs 5</xref><xref ref-type="fig" rid="F6">, 6</xref><!--PageBreak --></tp:nomenclature><tp:treatment-sec sec-type="type material" id="SECID0EGWAG"><title>Type material examined.</title><p><bold><italic>Holotype</italic></bold> ♂: Brazil: <italic>Santa Catarina</italic>, Nova Teutônia, 1.ii.1961, F. Plaumann col. (<named-content xmlns:xlink="http://www.w3.org/1999/xlink" content-type="dwc:institutional_code" xlink:type="simple">MZSP</named-content>). Labelled as follows: “Brasilien / Nova Teutônia / 27°11B 52°23L, 300–500 m / 1.ii.1961 / Fritz Plaumann” «<tp:taxon-name><tp:taxon-name-part taxon-name-part-type="genus" reg="Zelia">Zelia</tp:taxon-name-part></tp:taxon-name> / <tp:taxon-name><tp:taxon-name-part taxon-name-part-type="genus" reg="Zelia"/><tp:taxon-name-part taxon-name-part-type="species" reg="formosa">formosa</tp:taxon-name-part></tp:taxon-name> sp. nov. / Dios &amp; Santis det. 2016» [handwriting/printed label]; «Holotipo» [red label].</p><p><bold><italic>Paratype</italic></bold>: Brazil: <italic>Santa Catarina</italic>, Nova Teutônia, 1 ♂, i.1940, 1 ♀, 14.v.1963, F. Plaumann col. (<named-content xmlns:xlink="http://www.w3.org/1999/xlink" content-type="dwc:institutional_code" xlink:type="simple">MZSP</named-content>).</p></tp:treatment-sec><tp:treatment-sec sec-type="diagnosis" id="SECID0EVXAG"><title>Diagnosis.</title><p>Postpedicel almost entirely brownish black, but 1/6 ventrally yellowish tawny; fronto-orbital plate entirely silvery pruinose; wing with a maculae in its base; R<sub>4+5</sub> dorsally setulose for 1/4 of distance to cross vein dm-cu; postscutum, with pale pruinosity only on the anterior region, not forming vitta; syntergite I+II, with one pair <!--PageBreak -->of median marginal setae; abdomen with syntergite I+II to tergite IV pale yellow, with a brownish black vitta on middle, broadening posteriorly (three times the length of the anterior portion) and with white pruinosity on the lateral of each tergite.</p></tp:treatment-sec><tp:treatment-sec sec-type="description" id="SECID0E6XAG"><title>Description.</title><p><bold><italic>Body length</italic></bold>: 12.4 mm.</p><p><bold><italic>Coloration</italic></bold>: Occiput with pale setulae. Postpedicel light brown, but proximal ¼ orange. Palpus yellow-orange. Postscutum, with pale pruinosity only on the anterior region, not forming vitta. Scutellum dark brown, with pale pruinosity posteriorly. Subscutellum with pale pruinosity. Wing hyaline, slightly light brown along the veins. Calypteres white-pale translucent. Halter and posterior spiracle light brown. Legs brown with silver pruinosity on coxae and femora; tarsi darker. Claws brown with tip darker. Abdomen pale yellow, with median brown longitudinal vitta covering syntergite I+II, in tergite III a brownish black dot at the insertion of the median marginals, in tergite IV a brownish black triangular spot on the posterior region and in V; and tergite V entirely brownish black without pruinosity; posterolateral margin of tergite IV with a brown spot.</p><fig id="F5" position="float" orientation="portrait"><object-id xmlns:xlink="http://www.w3.org/1999/xlink" content-type="doi" xlink:type="simple">10.3897/zookeys.880.35482.figure5</object-id><object-id xmlns:xlink="http://www.w3.org/1999/xlink" content-type="arpha" xlink:type="simple">AC6BAF37-28EA-52D0-A6E4-F904DD42F39A</object-id><label>Figure 5.</label><caption><p><italic><tp:taxon-name><tp:taxon-name-part taxon-name-part-type="genus" reg="Zelia">Zelia</tp:taxon-name-part> <tp:taxon-name-part taxon-name-part-type="species" reg="formosa">formosa</tp:taxon-name-part></tp:taxon-name></italic> sp. nov., holotype, male. <bold>A</bold> Dorsal habitus <bold>B</bold> lateral habitus <bold>C</bold> head frontal <bold>D</bold> head lateral. Scale bars: 1 mm.</p></caption><graphic xmlns:xlink="http://www.w3.org/1999/xlink" xlink:href="zookeys-880-113-g005.jpg" position="float" orientation="portrait" xlink:type="simple" id="oo_346645.jpg"><uri content-type="original_file" xlink:type="simple">https://binary.pensoft.net/fig/346645</uri></graphic></fig><!--PageBreak --><p><bold><italic>Head</italic></bold>: Frontal vitta at its widest point ca. 1.2× as wide as the vertex in dorsal view. Frontal vitta, in the narrowest point, equal to width than ocellar triangle. Fronto-orbital plate with 20 pairs of proclinate setae; broader than frontal-vitta and parafacial. Width of parafacial measured between inner margin of compound eye and antennal insertion is 2.5× the height of gena. Postpedicel slender, 2.2× the combined length of scape and pedicel; arista plumose with two or three dorsal and one ventral rows; length of longest cilia ca. 7× basal width of arista. Facial ridge with 14–16 setulae on lower third. Lower facial margin not protruding, and invisible in profile. Vibrissa long, inserted above lower facial margin. Premuntum shorter than palpus. Labella developed, ca. 0.4× the prementum.</p><p><bold><italic>Thorax</italic></bold>: Acrostichals 4+3. Dorsocentral 4+4. Intra-alar 2+3, first post-sutural weak; intra-postalar present. Supra-alar 2+3. Postpronotal lobe with five setae, four forming an anterior row and one posteriorly. Anepisternum with nine strong setae and two upwardly directed setulae anteriorly. Scutellum with one basal, one lateral, one weak subapical, one apical, and two discal pairs of setae.</p><p><bold><italic>Wing</italic></bold>: Base of R dorsally and ventrally setulose. M vein bent forward to R<sub>4+5</sub>, forming an angle slightly smaller than 90°, and convex after bend.</p><!--PageBreak --><p><bold><italic>Legs</italic></bold>: Fore coxa with many setae anteriorly; fore femur with dorsal and posteroventral rows of setae; fore tibia with one posterior seta and a row of shorter anterodorsal setae. Mid femur with two anteroventral, three posteroventral basal setae, three dorsal to posterodorsal preapical setae; mid tibia with one anteroventral median seta, two anterior median setae, one posteroventral median seta and four preapicals setae. Hind femur with three anteroventral setae on basal half and three ventral setae on basal half and with row of anterodorsal setae; one posterodorsal preapical setae; hind tibia with <!--PageBreak -->one anterior median, two very long anteroventral median and two posterodorsal median setae and one anteroventral and one posteroventral preapical setae. Claws straight with the tip curved.</p><p><bold><italic>Abdomen</italic></bold>: Syntergites I+II with one pair of median marginal setae. Tergite III with three discal setae increasing in size anteriorly, one median marginal seta and two lateral marginal setae. Tergite IV with four discal setae increasing in size anteriorly and a marginal row of setae.</p><p><bold><italic>Terminalia</italic></bold>: Tergite VI and segment VII+VIII yellowish tawny with silver pruinosity. The remaining of the terminalia of the only dissected male was lost in the preparation and cannot be described here.</p><p><bold><italic>Female differs from male by the following</italic></bold> (Fig. <xref ref-type="fig" rid="F6">6</xref>): Body length, 11.8 mm. Fronto-orbital plate with two reclinate orbital setae, and one proclinate orbital seta. Ocellar setae well developed and decussate. Palpus slightly more robust than in male. Pulvillus and claws not elongated. Abdomen oval. Tergites testaceous laterally white pruinose on syntergite I+II to tergite V; tergite V with row of marginals.</p><fig id="F6" position="float" orientation="portrait"><object-id xmlns:xlink="http://www.w3.org/1999/xlink" content-type="doi" xlink:type="simple">10.3897/zookeys.880.35482.figure6</object-id><object-id xmlns:xlink="http://www.w3.org/1999/xlink" content-type="arpha" xlink:type="simple">ADB11615-ED2C-5A85-837E-8D5028698750</object-id><label>Figure 6.</label><caption><p><italic><tp:taxon-name><tp:taxon-name-part taxon-name-part-type="genus" reg="Zelia">Zelia</tp:taxon-name-part> <tp:taxon-name-part taxon-name-part-type="species" reg="formosa">formosa</tp:taxon-name-part></tp:taxon-name></italic> sp. nov., paratype, female. <bold>A</bold> Dorsal habitus <bold>B</bold> lateral habitus <bold>C</bold> head frontal <bold>D</bold> head lateral. Scale bars: 1 mm.</p></caption><graphic xmlns:xlink="http://www.w3.org/1999/xlink" xlink:href="zookeys-880-113-g006.jpg" position="float" orientation="portrait" xlink:type="simple" id="oo_346646.jpg"><uri content-type="original_file" xlink:type="simple">https://binary.pensoft.net/fig/346646</uri></graphic></fig><fig id="F7" position="float" orientation="portrait"><object-id xmlns:xlink="http://www.w3.org/1999/xlink" content-type="doi" xlink:type="simple">10.3897/zookeys.880.35482.figure7</object-id><object-id xmlns:xlink="http://www.w3.org/1999/xlink" content-type="arpha" xlink:type="simple">D3248349-6932-5D68-8305-69D816B385AE</object-id><label>Figure 7.</label><caption><p>Male terminalia. <bold>A–C</bold><italic><tp:taxon-name><tp:taxon-name-part taxon-name-part-type="genus" reg="Zelia">Zelia</tp:taxon-name-part> <tp:taxon-name-part taxon-name-part-type="species" reg="discalis">discalis</tp:taxon-name-part></tp:taxon-name></italic><bold>A</bold> epandrium, cerci and surstylus in posterior view <bold>B</bold> epandrium, cerci and surstylus in lateral view <bold>C</bold> hypandrium, phallapodeme, gonites and aedeagus in lateral view. <bold>D–F</bold><tp:taxon-name><tp:taxon-name-part taxon-name-part-type="genus" reg="Zelia">Zelia</tp:taxon-name-part> <tp:taxon-name-part taxon-name-part-type="species" reg="magna">magna</tp:taxon-name-part></tp:taxon-name> sp. nov. <bold>D</bold> epandrium, cerci and surstylus in posterior view <bold>E</bold> epandrium, cerci and surstylus in lateral view <bold>F</bold> hypandrium, phallapodeme, gonites and aedeagus in lateral view. <bold>G–I</bold><italic><tp:taxon-name><tp:taxon-name-part taxon-name-part-type="genus" reg="Zelia">Zelia</tp:taxon-name-part> <tp:taxon-name-part taxon-name-part-type="species" reg="guimaraesi">guimaraesi</tp:taxon-name-part></tp:taxon-name></italic> sp. nov. <bold>G</bold> epandrium, cerci and surstylus in posterior view <bold>H</bold> epandrium, cerci and surstylus in lateral view <bold>I</bold> hypandrium, phallapodeme, gonites and aedeagus in lateral view. Scale bars: 0.5 mm.</p></caption><graphic xmlns:xlink="http://www.w3.org/1999/xlink" xlink:href="zookeys-880-113-g007.jpg" position="float" orientation="portrait" xlink:type="simple" id="oo_346647.jpg"><uri content-type="original_file" xlink:type="simple">https://binary.pensoft.net/fig/346647</uri></graphic></fig><fig id="F8" position="float" orientation="portrait"><object-id xmlns:xlink="http://www.w3.org/1999/xlink" content-type="doi" xlink:type="simple">10.3897/zookeys.880.35482.figure8</object-id><object-id xmlns:xlink="http://www.w3.org/1999/xlink" content-type="arpha" xlink:type="simple">DB5D4547-D8F9-5A8C-86F4-557678E33CE7</object-id><label>Figure 8.</label><caption><p><italic><tp:taxon-name><tp:taxon-name-part taxon-name-part-type="genus" reg="Zelia">Zelia</tp:taxon-name-part> <tp:taxon-name-part taxon-name-part-type="species" reg="guimaraesi">guimaraesi</tp:taxon-name-part></tp:taxon-name></italic> sp. nov. female terminalia. <bold>A</bold> Female terminalia in posterior view <bold>B</bold> spermatheca (only one represented, but three identical present). Scale bars: 0.5 mm (<bold>A</bold>), 0.1 mm (<bold>B</bold>).</p></caption><graphic xmlns:xlink="http://www.w3.org/1999/xlink" xlink:href="zookeys-880-113-g008.jpg" position="float" orientation="portrait" xlink:type="simple" id="oo_346648.jpg"><uri content-type="original_file" xlink:type="simple">https://binary.pensoft.net/fig/346648</uri></graphic></fig></tp:treatment-sec><tp:treatment-sec sec-type="type locality" id="SECID0ER6AG"><title>Type locality.</title><p>Brazil, Santa Catarina, Nova Teutônia.</p></tp:treatment-sec><tp:treatment-sec sec-type="distribution" id="SECID0EW6AG"><title>Distribution.</title><p>Brazil (Santa Catarina state).</p></tp:treatment-sec><tp:treatment-sec sec-type="etymology" id="SECID0E26AG"><title>Etymology.</title><p>The name refers to the unique and abundant pruinosity in the thorax and abdomen. “Formosa” (Latin) = beautiful.</p></tp:treatment-sec></tp:taxon-treatment>
